# Supplementary material for: Compared to plasma, bronchial washing fluid shows higher diagnostic yields for detecting EGFR-TKI sensitizing mutations by ddPCR in lung cancer
Source: Respir Res. 2020 Jun 9;21:142. doi: 10.1186/s12931-020-01408-x (PMC7281949; doi:10.1186/s12931-020-01408-x)
Supplement: Supplementary file 1 — Additional file 1. Results for ddPCR experiments. [file 12931_2020_1408_MOESM1_ESM.xlsx]

## Sheet: Sheet1
					Blood										BAL
Age	Gender	stage	EGFR_Tissue_L858R	EGFR_Tissue_E19Del	E19_Ch1+Ch2+	E19_Ch1+Ch2-	E19_Ch1-Ch2+	E19_Ch1-Ch2-	E19_AcceptedDroplets	L858R_Ch1+Ch2+	L858R_Ch1+Ch2-	L858R_Ch1-Ch2+	L858R_Ch1-Ch2-	L858R_AcceptedDroplets	E19_Ch1+Ch2+	E19_Ch1+Ch2-	E19_Ch1-Ch2+	E19_Ch1-Ch2-	E19_AcceptedDroplets	L858R_Ch1+Ch2+	L858R_Ch1+Ch2-	L858R_Ch1-Ch2+	L858R_Ch1-Ch2-	L858R_AcceptedDroplets
64	1	II	0	0	64	36	496	13847	14443	0	0	498	14505	15003	0	0	0	10696	10696	0	0	0	10558	10558
85	0	II	0	1	69	5	889	10625	11588	0	1	367	13727	14095	0	0	0	11508	11508	0	0	0	13506	13506
61	0	I	1	0	0	0	205	13277	13482	217	16	0	16016	16249	0	0	15402	354	15756	3	0	15795	419	16217
71	0	II	0	1	0	0	309	13890	14199	0	0	180	12913	13093	94	1	14309	535	14939	12	0	14262	582	14856
46	1	IIIB	0	0	0	0	4151	10283	14434	3185	14	34	10600	13833	0	0	4062	9802	13864	0	0	3423	11800	15223
77	1	I	0	0	0	0	787	12626	13413	0	0	681	12493	13174	0	0	6183	7206	13389	6369	2	9	8082	14462
81	1	IV	0	1	9	114	1275	13327	14725	0	0	988	12812	13800	1117	2520	2369	5205	11211	0	0	5817	7083	12900
68	0	I	0	0	0	0	956	11956	12912	0	0	497	14029	14526	0	0	0	12359	12359	0	0	0	12295	12295
63	1	I	0	0	0	0	373	16038	16411	247	0	6	12704	12957	0	0	6440	8885	15325	5219	6	7	10004	15236
75	1	IIIB	0	0	0	0	1619	12079	13698	3402	13	16	11496	14927	0	0	4619	12239	16858	4006	30	14	10835	14885
66	0	I	0	1	0	0	234	10321	10555	0	0	343	14139	14482	0	0	6511	6750	13261	0	0	7176	7197	14373
85	1	IIIB	0	0	0	0	2653	10485	13138	0	0	2137	12848	14985	0	0	0	13669	13669	0	0	12417	107	12524
76	0	II	1	0	0	0	539	14241	14780	1	13	490	15283	15787	0	0	0	14588	14588	0	4634	0	8069	12703
82	1	IIIB	0	0	0	0	1041	13690	14731	147	1	631	13930	14709	0	0	0	9467	9467	0	0	0	12446	12446
62	0	IV	0	0	0	0	1894	11092	12986	2230	6	7	12003	14246	0	0	11526	3926	15452	9661	3	15	4298	13977
71	1	II	0	0	0	0	1083	11165	12248	1557	13	2	13686	15258	0	0	11156	444	11600	0	0	15549	908	16457
65	1	IV	0	0	0	0	1561	12041	13602	0	0	1899	13730	15629	0	0	0	13516	13516	0	0	0	14109	14109
63	1	IV	1	0	0	0	0	10614	10614	0	2	243	15004	15249	0	0	8819	4450	13269	30	21	9801	5700	15552
59	0	I	0	0	0	0	301	22836	23137	0	0	302	14439	14741	0	0	6485	8037	14522	0	0	8449	6371	14820
68	1	IV	0	0	0	0	251	13758	14009	0	0	274	15879	16153	0	0	2239	11417	13656	2163	22	13	12995	15193
75	1	IV	1	0	0	0	1943	13581	15524	5	61	688	12703	13457	0	0	14375	489	14864	8	0	15158	1650	16816
69	1	I	0	1	0	0	1477	11456	12933	1767	10	4	13751	15532	33	1	13035	1796	14865	0	0	10964	2091	13055
65	1	I	0	0	0	0	1347	13896	15243	0	0	689	15923	16612	56	27	9466	3355	12904	10291	4	12	4498	14805
79	0	IV	1	0	0	0	391	12116	12507	3	181	281	16600	17065	0	0	2075	10998	13073	80	1057	981	12722	14840
85	0	IV	1	0	0	0	0	9127	9127	3	75	465	15056	15599	0	0	8269	4469	12738	10	6	8801	4364	13181
49	0	IV	0	1	9	165	831	14671	15676	543	26	16	13391	13976	8247	5071	1641	1050	16009	13453	0	470	691	14614
64	0	I	0	0	0	0	1306	12767	14073	10	5	1482	12817	14314	0	0	9122	6602	15724	0	0	8032	5875	13907
70	1	II	0	0	0	0	590	12759	13349	86	1	697	13799	14583	0	0	11574	675	12249	0	0	10535	901	11436
60	1	IV	0	0	0	0	710	13393	14103	0	0	705	14753	15458	0	0	268	14610	14878	581	42	8	14403	15034
60	1	IV	0	1	0	0	7134	6521	13655	7387	6	55	7746	15194	2023	7423	1541	5098	16085	0	0	12452	3062	15514
67	0	IV	0	1	0	0	0	9074	9074	84	5	291	16659	17039	433	43	1487	14439	16402	2575	16	5	14881	17477
68	0	IV	0	1	83	10	482	13901	14476	238	0	247	14414	14899	10	542	241	14437	15230	750	26	7	14703	15486
60	0	IIIA	1	0	7	130	960	16100	17197	0	0	0	19019	19019	0	0	2217	14200	16417	10	19	3040	13736	16805
62	1	IV	0	1	0	0	4013	12762	16775	2882	2	242	10876	14002	2052	6820	2426	7910	19208	7553	5	13	5938	13509
58	0	IIIA	0	0	0	0	1234	13055	14289	833	0	122	11435	12390	0	0	3546	12092	15638	2501	10	7	9900	12418
61	0	IA	0	1	0	0	981	13904	14885	756	0	23	12820	13599	59	10	3138	10219	13426	3006	8	6	10860	13880
59	0	IV	0	1	12	87	2045	11919	14063	2284	0	134	12056	14474	326	1652	2020	10285	14283	4098	6	3	10786	14893
46	0	IIIB	0	0	0	0	407	12719	13126	0	0	523	15414	15937	0	0	8708	5063	13771	8951	5	18	6556	15530
76	1	I	0	1	0	0	386	12486	12872	380	22	4	12902	13308	0	0	7955	4626	12581	0	0	9168	5265	14433
67	1	IV	1	0	0	0	756	10920	11676	756	20	4	11015	11795	0	0	5582	9219	14801	143	268	5169	9840	15420
63	0	II	1	0	0	0	932	15981	16913	0	0	732	14050	14782	0	0	8219	6404	14623	4	4	6822	6094	12924
47	1	I	0	0	0	0	531	12849	13380	110	1	420	13196	13727	83	1	9455	6413	15952	0	0	9089	7278	16367
74	1	IV	0	0	0	0	5316	11976	17292	7	1	3236	11916	15160	0	0	2981	11523	14504	0	0	2233	9924	12157
52	0	I	0	1	0	0	983	12356	13339	0	0	890	12513	13403	0	0	6497	9024	15521	0	0	5726	8323	14049
52	0	I	0	0	0	0	293	11266	11559	343	23	16	13490	13872	0	0	9828	3615	13443	0	0	10166	4086	14252
68	1	I	0	0	0	0	9053	3890	12943	8341	3	24	5180	13548	0	0	328	12738	13066	194	0	128	11732	12054
53	1	IV	1	0	0	0	698	13629	14327	29	506	1087	15951	17573	0	0	1222	14947	16169	6	124	572	11133	11835
64	0	I	0	1	0	0	336	12595	12931	0	0	396	15091	15487	0	0	14802	852	15654	14273	0	889	1261	16423
79	1	I	1	0	0	0	338	14454	14792	0	0	369	14713	15082	0	0	10543	4566	15109	34	20	9819	5069	14942
51	1	IIIB	0	0	0	0	306	14801	15107	0	0	230	15744	15974	0	0	12990	51	13041	1	0	11458	1793	13252
77	1	IV	0	0	0	0	2629	10816	13445	0	0	3113	13137	16250	0	0	0	13289	13289	0	0	0	13487	13487
72	1	IIIC	0	0	0	0	2711	12362	15073	0	0	2604	13057	15661	0	0	0	13322	13322	0	0	0	14254	14254
52	1	I	0	1	0	0	812	11738	12550	769	28	4	14263	15064	62	10	2273	11556	13901	2529	17	12	12691	15249
74	0	IV	1	0	0	0	849	14776	15625	626	24	9	13774	14433	0	0	0	13193	13193	237	2	14694	42	14975
65	0	II	0	1	0	0	539	11911	12450	592	13	1	14900	15506	45	4	8583	4989	13621	7861	5	29	6104	13999
62	1	I	1	0	0	0	777	16108	16885	793	14	9	15543	16359	0	0	4469	6451	10920	25	51	4421	8411	12908
70	1	IIIC	0	0	0	0	302	14831	15133	0	0	204	14969	15173	0	0	3593	9803	13396	0	0	3423	12347	15770
63	0	IV	1	0	0	0	614	12517	13131	0	0	614	14799	15413	0	0	7033	5197	12230	7	5	7823	8071	15906
65	0	IV	1	0	0	0	2201	11594	13795	33	251	1482	12289	14055	0	0	4930	7430	12360	236	568	3858	9310	13972
62	1	I	0	0	0	0	1008	14476	15484	0	0	754	12027	12781	0	0	0	14784	14784	0	0	0	11595	11595
62	0	I	0	1	0	0	1794	12853	14647	0	0	1223	10615	11838	0	0	1551	14908	16459	0	0	1254	13232	14486
42	0	IV	0	0	0	0	1666	11994	13660	0	0	1664	13177	14841	0	0	1631	10611	12242	0	0	1905	14873	16778
74	1	I	0	1	0	0	720	8907	9627	128	1	368	13814	14311	0	0	6097	5814	11911	0	0	5987	6060	12047
64	0	I	0	0	0	0	843	11865	12708	96	0	228	10395	10719	0	0	5523	6004	11527	0	0	6535	7938	14473
69	0	I	1	0	0	0	836	12319	13155	0	0	559	15443	16002	0	0	4317	9662	13979	0	0	3965	10656	14621
61	0	IV	0	0	0	0	955	12138	13093	0	0	635	15201	15836	0	0	6232	6131	12363	0	0	7541	7360	14901
59	1	II	0	0	0	0	1021	12798	13819	0	0	616	12601	13217	0	0	8632	3085	11717	0	0	9526	3383	12909
55	0	IV	0	0	261	0	271	11754	12286	0	0	262	13197	13459	216	0	4278	8623	13117	0	0	3755	9028	12783
55	0	I	1	0	0	0	702	12422	13124	0	0	420	12997	13417	100	3	4876	8900	13879	0	0	4629	9089	13718
57	1	IV	1	0	0	0	690	12909	13599	77	1	644	11658	12380	0	0	0	15656	15656	0	0	0	15914	15914
81	0	IV	1	0	0	0	705	11774	12479	43	4	684	12990	13721	45	0	10630	2929	13604	107	33	11324	3703	15167
65	1	I	0	0	0	0	637	11546	12183	0	0	686	14217	14903	0	0	6268	10602	16870	0	0	4283	8192	12475
73	1	II	0	0	0	0	1626	11831	13457	0	0	1833	13352	15185	0	0	15356	2803	18159	0	0	11894	1202	13096
